# Supplementary material for: Skeletal muscle cells opto-stimulation by intramembrane molecular transducers
Source: Commun Biol. 2023 Nov 11;6:1148. doi: 10.1038/s42003-023-05538-y (PMC10640616; doi:10.1038/s42003-023-05538-y)
Supplement: Supplementary file 4 — Supplementary Data [file 42003_2023_5538_MOESM4_ESM.xlsx]

## Sheet: Fig 1C
Alligned	Random
105.868	19.879
104.555	84.029
104.218	56.124
104.027	113.954
100.528	93.696
100.438	90.62
98.532	76.548
97.946	70.764
95.2347	106.012
94.57	141.291
94.1807	33.807
92.9527	107.714
92.3897	126.653
91.9657	102.534
91.2947	38.603
91.1447	103.206
91.1377	97.098
90.9627	75.345
90.858	67.767
90.03	110.556
89.4497	121.209
88.5327	105.12
87.925	142.919
86.807	2.788
86.512	29.59
85.919	96.566
85.837	135.425
85.387	49.056
85.2847	14.354
84.7687	135.059
83.745	138.188
83.5563	148.138
82.9687	145.235
82.797	73.285
82.6173	140.13
82.152	161.595
82.051	25.626
81.735	6.096
80.893	123.076
80.8697	14.758
80.7227	117.923
80.625	147.339
80.439	1.134
80.333	144.66
80.178	142.311
80.1287	96.229
79.4823	134.971
77.0527	31.23
76.949	179.765
75.7867	40.98
75.6083	172.183
75.4143	148.328
75.308	76.735
74.7733	128.842
74.753	3.576
74.471	143.554
74.463	144.747
73.9183	117.233
73.7943	47.239
73.7427	9.866
72.875	147.032
71.5223	123.186
71.4537	170.408
71.399	159.73
71.26	168.945
70.8663	170.637
70.811	158.326
70.367	15.482
70.218	152.359
69.9157	31.253
69.124	132.27
68.9327	157.687
68.9193	164.377
68.739	97.02
68.5927	153.537
68.206	135.427
68.1537	164.283
67.3493	155.451
67.146	133.65
66.177	56.214
66.099	2.497
65.762	154.016
65.62	91.977
65.368	156.959
65.3167	148.946
64.974	153.571
64.8693	134.667
64.7457	145.233
63.719	6.159
63.4347	144.147
63.279	132.532
63.231	97.27
63.0737	138.164
62.9697	177.991
62.822	44.621
62.539	65.739
62.31	136.387
61.944	136.274
61.7007	112.336
61.6423	165.461
61.438	164.252
61.329	164.313
61.099	132.832
60.717	174.718
59.8957	129.616
59.65	123.265
59.514	145.999
59.349	162.822
58.6883	39.631
58.6773	106.502
58.6577	161.506
58.334	127.849
58.2533	107.269
57.9027	144.214
57.6243	149.389
57.484	143.333
57.451	111.919
57.267	124.534
57.0273	133.404
56.918	39.228
56.899	135.436
56.341	149.658
55.8957	87.586
55.894	102.315
55.746	135.275
55.4207	130.408
55.1803	159.614
55.0243	146.467
54.587	77.546
54.2477	85.972
54.177	42.638
54.0947	132.253
53.7943	158.237
53.4997	109.276
53.157	133.523
53.111	132.379
52.7213	118.178
52.707	70.563
52.648	139.277
52.5913	157
52.426	111.407
52.0497	141.711
51.931	103.454
51.779	46.706
51.714	127.347
51.467	45.253
50.7127	136.229
50.5483	111.086
50.538	130.85
50.349	78.023
50.3233	112.915
50.178	91.503
50.063	128.649
50.037	106.401
49.737	82.675
49.639	81.729
49.552	36.565
49.5433	90.332
49.115	75.195
49.0307	143.852
49.012	125.086
48.716	49.674
48.168	94.576
48.0107	83.867
48.009	74.92
47.9493	81.948
47.926	114.563
47.9153	40.323
47.792	87.327
47.4473	46.08
47.248	44.545
47.2333	159.28
47.2117	24.755
47.1687	104.698
47.0153	115.086
46.808	59.665
46.805	101.362
46.795	177.083
45.763	87.38
45.7523	136.512
45.368	112.225
45.1457	132.289
45.145	91.17
45.138	114.611
45.055	62.487
44.781	139.125
44.493	75.495
43.814	164.515
43.7573	126.004
43.612	4.837
43.424	169.005
43.3917	56.273
43.3873	85.302
43.35	167.486
43.334	104.385
42.7737	124.381
42.6217	85.41
42.529	129.592
42.3577	100.43
42.166	151.773
42.1593	170.029
42.151	94.342
42.062	158.715
41.7397	10.862
41.731	137.954
41.2967	148.009
41.26	141.424
41.138	119.094
40.979	2.078
40.895	112.234
40.862	4.785
40.759	100.399
40.226	166.706
40.1193	168.565
39.9007	13.258
39.7157	127.316
39.7087	113.212
39.6973	27.634
39.6043	178.264
39.55	0.037
39.442	128.095
39.27	116.52
39.187	160.867
38.9497	164.286
38.8957	2.519
38.85	130.176
38.818	146.136
38.793	125.156
38.787	157.118
38.546	105.889
38.4237	169.539
38.4107	76.33
38.317	2.181
38.299	144.646
38.104	4.686
38.0397	170.165
37.952	43.411
37.931	55.886
37.927	78.541
37.921	172.054
37.8793	154.465
37.843	144.033
37.788	168.335
37.148	176.86
37.124	157.445
36.9	124.143
36.842	176.739
36.809	167.245
36.7977	168.138
36.662	178.481
36.66	173.021
36.1097	6.569
36.0443	152.166
35.9217	154.914
35.9027	168.234
35.7623	152.682
35.449	8.225
35.404	19.025
35.257	158.094
35.2403	170.169
35.0233	7.802
34.9893	178.987
34.9873	170.674
34.954	14.224
34.5037	179.209
34.4263	167.364
34.32	2.666
34.308	3.354
34.2313	5.713
34.129	0.133
34.112	174.634
34.045	177.696
34.039	171.118
33.865	7.676
33.742	0.931
33.609	179.056
33.5717	93.689
33.505	3.665
33.489	174.119
33.394	171.518
33.1537	10.87
32.955	14.519
32.955	1.618
32.9533	176.233
32.681	162.001
32.6797	86.273
32.6453	162.868
32.5483	12.445
32.4993	71.743
32.44	174.473
32.409	15.348
32.2577	15.763
32.1423	2.316
32.056	2.196
32.0217	23.564
31.9603	146.679
31.89	179.725
31.8353	27.646
31.7957	152.941
31.791	120.981
31.776	161.741
31.6913	153.905
31.656	12.196
31.3783	108.662
31.233	10.37
31.0783	104.293
31.055	14.082
31.015	15.17
30.9933	4.699
30.7707	15.054
30.7017	99.65
30.644	7.239
30.6283	15.589
30.559	119.683
30.3193	119.28
30.316	178.361
30.2593	109.945
30.259	134.106
30.194	166.173
30.033	149.281
29.961	124.533
29.897	114.264
29.837	104.387
29.789	8.535
29.7567	175.46
29.7433	158.656
29.69	111.197
29.62	143.924
29.455	153.767
29.41	156.653
29.337	85.66
29.299	30.417
29.297	139.332
29.2777	173.942
29.1927	85.963
29.14	178.675
28.9947	146.605
28.979	167.542
28.928	120.368
28.825	148.36
28.7117	10.434
28.592	162.303
28.5277	20.955
28.523	74.367
28.502	22.175
28.499	38.7
28.417	109.946
28.3797	25.287
28.236	125.739
28.1447	138.206
28.1047	4.891
28.084	80.025
28.013	8.514
27.838	85.8
27.803	7.645
27.775	122.168
27.75	100.233
27.471	145.516
27.4707	133.108
27.402	106.351
27.399	78.266
27.3133	149.843
27.217	149.502
27.184	95.35
27.124	8.516
27.0863	101.056
27.0617	110.011
26.9437	101.032
26.738	5.85
26.4757	52.757
26.464	128.173
26.453	86.276
26.2893	87.402
26.25	35.587
26.2457	81.973
26.2397	151.659
26.219	108.476
26.217	115.965
26.1703	119.05
26.169	136.936
26.1393	127.709
25.9413	84.744
25.8353	48.668
25.804	131.847
25.737	87.311
25.7073	140.024
25.655	156.828
25.517	127.581
25.505	52.355
25.4473	55.222
25.3893	85.906
25.355	81.695
25.315	62.706
25.22	33.201
25.102	35.825
24.9237	37.456
24.8483	68.1
24.7327	169.468
24.719	5.6
24.7	57.167
24.679	95.343
24.6373	21.526
24.6107	103.934
24.522	149.574
24.394	109.656
24.3217	156.04
24.3117	96.428
24.2847	132.765
24.2223	129.043
24.198	111.817
24.174	121.22
24.033	131.962
23.811	29.597
23.788	116.108
23.6583	64.218
23.606	115.445
23.538	156.422
23.5333	99.47
23.462	118.255
23.3557	85.677
23.345	85.156
23.3433	31.073
23.343	91.933
23.248	81.682
23.209	50.387
23.174	54.013
23.1053	112.796
23.1	116.81
23.086	51.68
23.058	71.448
23.013	87.632
22.95	152.185
22.945	71.87
22.9207	60.042
22.887	97.637
22.784	61.499
22.775	117.542
22.748	94.571
22.624	70.83
22.617	10.286
22.612	106.437
22.503	72.557
22.353	145.122
46.0091	112.615
22.162	176.584
22.06	88.061
22.0597	57.034
22.054	114.564
21.872	166.638
21.771	100.391
21.77	45.515
21.6683	86.073
21.6487	1.542
21.5823	39.331
21.5027	51.337
21.497	69.43
21.48	53.773
21.442	143.817
21.426	57.114
21.377	175.157
21.334	106.925
21.315	6.985
21.2267	85.077
21.219	134.876
21.0803	70.165
21.067	80.796
21	135.83
20.903	131.566
20.8353	74.84
20.828
20.8137
20.7987
20.797
20.772
20.752
20.7417
20.725
20.6283
20.6203
20.5897
20.5793
20.571
20.547
20.528
20.482
20.4677
20.4653
20.447
20.4453
20.407
20.376
20.333
20.2923
20.272
20.256
20.144
20.091
20.024
19.8003
19.79
19.784
19.7013
19.692
19.6283
19.5803
19.549
19.534
19.4963
19.454
19.384
19.375
19.368
19.3533
19.2977
19.286
19.278
19.2707
19.2593
19.25
19.237
19.1697
19.078
19.0707
19.0103
18.961
18.827
18.768
18.766
18.678
18.645
18.6157
18.544
18.498
18.473
18.288
18.177
18.109
18.0497
18.0193
18.012
17.909
17.9023
17.845
17.733
17.724
17.685
17.631
17.628
17.618
17.494
17.413
17.408
17.4047
17.3463
17.282
17.238
17.2297
17.102
17.101
17.075
17.0643
17.0353
16.976
16.8483
16.825
16.804
16.802
16.788
16.763
16.7567
16.708
16.652
16.525
16.497
16.492
16.38
16.334
16.299
16.293
16.234
16.221
16.167
16.163
16.151
16.1267
16.113
16.023
15.851
15.753
15.746
15.707
15.684
15.676
15.64
15.635
15.618
15.617
15.596
15.538
15.5033
15.4663
15.413
15.3153
15.257
15.137
15.107
15.042
14.856
14.824
14.813
14.805
14.7087
14.569
14.417
14.377
14.328
14.288
14.286
14.272
14.265
14.2643
14.231
14.213
14.193
14.1803
14.175
14.1477
14.1183
14.0873
14.039
14.027
14.006
14.002
13.989
13.877
13.859
13.85
13.803
13.784
13.766
13.666
13.592
13.558
13.5533
13.52
13.441
13.354
13.3333
13.287
13.281
13.27
13.269
13.2507
13.222
13.029
13
12.998
12.9943
12.985
12.9213
12.918
12.862
12.812
12.7933
12.7543
12.7467
12.694
12.692
12.683
12.669
12.631
12.597
12.59
12.4337
12.384
12.369
12.285
12.279
12.234
12.188
12.185
12.171
12.1
12.086
12.06
11.967
11.769
11.7563
11.744
11.733
11.697
11.65
11.637
11.631
11.5693
11.551
11.537
11.5
11.498
11.4773
11.427
11.423
11.387
11.305
11.283
11.267
11.265
11.255
11.2447
11.234
11.227
11.2253
11.216
11.169
11.116
11.094
11.092
11.08
11.0553
11.043
11.0257
11.024
10.983
10.958
10.951
10.943
10.9293
10.848
10.823
10.81
10.728
10.726
10.686
10.669
10.6263
10.617
10.571
10.4933
10.485
10.47
10.4053
10.396
10.384
10.356
10.351
10.311
10.306
10.303
10.275
10.242
10.238
10.213
10.19
10.18
10.15
10.1077
10.0867
10.086
10.042
10.022
10.002
9.978
9.91233
9.88833
9.851
9.76767
9.761
9.74
9.708
9.69
9.585
9.45867
9.45333
9.45067
9.425
9.416
9.358
9.30367
9.277
9.247
9.246
9.21467
9.199
9.16633
9.161
9.13567
9.128
9.02833
9.01767
8.96333
8.922
8.864
8.863
8.815
8.801
8.77
8.755
8.711
8.616
8.61367
8.6
8.59367
8.577
8.50867
8.494
8.487
8.46
8.452
8.422
8.408
8.376
8.32867
8.303
8.27333
8.25767
8.253
8.234
8.23333
8.19367
8.118
8.095
8.057
8.053
8.039
8.00467
8.003
7.98567
7.98
7.97
7.905
7.809
7.808
7.797
7.794
7.78
7.777
7.76433
7.752
7.743
7.707
7.667
7.655
7.64033
7.607
7.557
7.55433
7.491
7.49
7.442
7.425
7.405
7.353
7.313
7.303
7.29133
7.274
7.27
7.227
7.191
7.12133
7.10033
7.09133
7.08533
7.007
7.00467
6.94367
6.94
6.879
6.874
6.868
6.845
6.825
6.808
6.77567
6.774
6.77
6.75167
6.696
6.67533
6.66033
6.642
6.63167
6.60267
6.507
6.506
6.474
6.46633
6.442
6.44
6.438
6.433
6.397
6.393
6.39267
6.392
6.384
6.369
6.363
6.324
6.264
6.249
6.244
6.222
6.185
6.148
6.14267
6.119
6.107
6.106
6.086
6.037
6.019
5.99
5.931
5.925
5.89867
5.89267
5.873
5.858
5.851
5.847
5.83
5.78567
5.76633
5.704
5.683
5.65
5.64367
5.605
5.58667
5.57933
5.579
5.555
5.547
5.531
5.52267
5.515
5.507
5.495
5.456
5.452
5.448
5.439
5.424
5.404
5.396
5.386
5.365
5.352
5.34467
5.326
5.31633
5.302
5.302
5.27333
5.25867
5.25533
5.254
5.233
5.214
5.213
5.188
5.175
5.169
5.149
5.126
5.11733
5.10333
5.09167
5.03567
5.032
5.021
5.02
5.014
5.002
4.969
4.956
4.939
4.93467
4.931
4.88867
4.862
4.862
4.844
4.825
4.778
4.771
4.76133
4.738
4.73533
4.695
4.614
4.605
4.596
4.57633
4.54433
4.542
4.506
4.47733
4.422
4.40333
4.385
4.363
4.35733
4.317
4.292
4.283
4.23967
4.237
4.211
4.199
4.198
4.151
4.13633
4.13633
4.12967
4.126
4.106
4.095
4.054
4.037
4.008
3.979
3.973
3.937
3.935
3.92
3.905
3.89733
3.78
3.762
3.759
3.758
3.72533
3.716
3.70367
3.665
3.64267
3.613
3.602
3.54367
3.539
3.535
3.511
3.495
3.485
3.43433
3.434
3.316
3.28467
3.279
3.263
3.259
3.224
3.215
3.153
3.133
3.13133
3.081
3.01333
2.92667
2.90733
2.891
2.873
2.85
2.827
2.821
2.816
2.779
2.75667
2.725
2.721
2.709
2.69433
2.685
2.68
2.661
2.632
2.61933
2.59667
2.57067
2.56833
2.532
2.49633
2.44733
2.439
2.422
2.37867
2.35
2.339
2.318
2.313
2.308
2.302
2.27767
2.277
2.263
2.256
2.24233
2.207
2.20333
2.18033
2.156
2.089
2.087
2.055
2.027
2.018
1.987
1.983
1.98233
1.979
1.907
1.9
1.892
1.889
1.888
1.837
1.82033
1.795
1.794
1.794
1.74967
1.72
1.716
1.69567
1.693
1.679
1.67
1.658
1.621
1.614
1.576
1.558
1.534
1.53
1.524
1.5
1.49767
1.496
1.493
1.468
1.449
1.408
1.401
1.384
1.38033
1.354
1.351
1.331
1.319
1.313
1.277
1.233
1.219
1.184
1.178
1.169
1.152
1.142
1.137
1.132
1.13
1.112
1.106
1.085
1.078
1.072
1.05267
1.031
1.015
1.011
0.954
0.94433
0.926
0.92
0.87233
0.86
0.833
0.832
0.80733
0.796
0.79133
0.74467
0.731
0.729
0.717
0.693
0.649
0.644
0.626
0.626
0.61733
0.616
0.607
0.57633
0.562
0.56133
0.56
0.558
0.547
0.534
0.517
0.463
0.459
0.444
0.42633
0.375
0.373
0.36
0.332
0.313
0.298
0.25767
0.181
0.17033
0.163
0.16133
0.14033
0.14
0.11733
0.10433
0.101
0.096
0.09
0.071
0.069
0.06
0.046
0.038
0.03

## Sheet: Fig 2C 
Membrane Capacitance			200ms Hyperpolarization			200ms Depolarization
CTRL	Ziapin2		CTRL	Ziapin2		CTRL	Ziapin2
21	37		-0.02	-1.7		0.008	0.195
16	35		-0.008	-1.21		0.006	0.134
12	28		-0.036	-0.73		0.03	0.154
30	19		-0.01	-0.54		0.016	0.379
20	20		-0.009	-0.9		0.006	0.148
17	26		-0.003	-0.136		0.012	0.018
15	17		-0.062	-0.634		0.016	0.174
18	37		-0.074	-0.342		0.001	0.051
10	20		-0.016	-0.711		0.019	0.22
16	16		-0.003	-3.201		0.007	0.586
16	21		-0.031	-1.953		0.015	0.389
24	15		-0.003	-1.889		0.022	0.286
	18			-0.54			0.154
	22			-0.84			0.06
	21			-0.93			0.062
	24			-0.4			0.085
	48			-1.082			0.06
	15			-1.057			0.045
	45			-0.439			0.037
	19			-0.495			0.031
	33			-1.104			0.218
	45			-0.202			0.04
	28

## Sheet: Fig 2D
Membrane Capacitance			200ms Hyperpolarization			200ms Depolarization
CTRL	Ziapin2		CTRL	Ziapin2		CTRL	Ziapin2
50	28		-0.05	-1.985		0.031	0.512
100	700		-0.018	-0.909		0.022	0.652
200	130		-0.014	-0.504		0.025	0.385
20	44		-0.008	-6.605		0	1.769
321	250		-0.07	-6.561		0.001	1.926
151	500		0.001	-2.183		0.095	1.306
77	83		-0.028	-1.517		0.009	0.556
100	440		-0.02	-3.066		0.053	0.842
90	167		-0.004	-4.754		0.042	1.855
300	130		-0.043	-1.743		0.014	1.272
46	561		-0.002	-1.676		0	0.781
120	170		-0.008	-0.305		0.053	0.127
223	120		-0.023	-4.078		0.007	0.596
250	200		-0.042	-3.504		0.007	0.597
233	300		-0.038	-8.503		-0.049	4.724
82	125		-0.004	-3.968		-0.0011	0.63
396	175		-0.041	-2.102		0.04	0.512
130	85			-3.218			0.717
	166			-6.472			2.078
	48

## Sheet: Fig 3C
0.5 Hz					1 Hz					2 Hz
Contraction Frequency	Bin Range (ContractionFrequency)	Percentage of Myotubes (%)	STD		Contraction Frequency	Bin Range (ContractionFrequency)	Percentage of Myotubes (%)	STD		Contraction Frequency	Bin Range (ContractionFrequency)	Percentage of Myotubes (%)	STD
0.49888	< 0.12	0	0		0.99474	< 0.25	0	0		1.1254	< 0.05	0	0
0.50075	0.12 - 0.16	0	0		0.99474	0.25 - 0.35	3.50877	1.75439		2.00851	0.05 - 0.35	4.87805	3.4493
0.50169	0.16 - 0.2	2.29885	1.23037		0.97875	0.35 - 0.45	0.87719	0.87719		2.00851	0.35 - 0.65	4.87805	3.4493
0.50909	0.2 - 0.24	0	0		0.99114	0.45 - 0.55	1.75439	1.24054		1.05719	0.65 - 0.95	7.31707	4.22451
0.50337	0.24 - 0.28	2.29885	1.23037		0.99114	0.55 - 0.65	4.38596	1.96146		1.94387	0.95 - 1.25	21.9512	7.31707
0.50243	0.28 - 0.32	1.14943	0.87		1.03784	0.65 - 0.75	3.50877	1.75439		1.40917	1.25 - 1.55	14.6341	5.97437
0.50056	0.32 - 0.36	1.14943	0.87		1.00505	0.75 - 0.85	0.87719	0.87719		1.90977	1.55 - 1.85	0	0
0.50526	0.36 - 0.4	2.29885	1.23037		0.99114	0.85 - 0.95	7.01754	2.48108		1.92	1.85 - 2.15	46.3415	10.6315
0.50243	0.4 - 0.44	3.44828	1.50688		0.99114	0.95 - 1.05	77.193	8.2288		1.16364	2.15 - 2.45	0	0
0.50337	0.44 - 0.48	2.29885	1.23037		0.97875	1.05 - 1.15	0.87719	0.87719		1.01053	2.45 - 2.75	0	0
0.50149	0.48 - 0.52	82.7586	7.38219		0.99114	1.15 - 1.25	0	0		2.03799	2.75 - 3.05	0	0
0.50769	0.52 - 0.56	1.14943	0.87		0.99114					1.89091
0.50337	0.56 - 0.6	0	0		0.99114					0.42985
0.27152	0.6 - 0.64	0	0		0.99114					1.97015
0.43308	0.64 - 0.68	0	0		0.9636					0.84156
0.50243	0.68 - 0.72	0	0		1.00431					1.42413
0.50337	0.72 - 0.76	0	0		1.01421					1.5036
0.50432	0.76 - 0.8	1.14943	0.87		1.00505					0.98915
0.27692	0.8 - 0.84	0	0		1.00324					1.15046
0.50526	0.84 - 0.88	0	0		0.89552					1.41489
0.50337	0.88 - 0.92	0	0		1.00687					1.00731
0.50432	0.92 - 0.96	0	0		1.00687					2.01566
0.50337	0.96 - 1	0	0		0.74805					0.256
0.51544	1 - 1.04	0	0		0.912					0.25657
0.50717	1.04 - 1.08	0	0		0.87273					2.01566
0.50149	1.08 - 1.12	0	0		0.93091					2.0211
0.50243	1.12 - 1.16	0	0		1.00687					2.00372
0.50149	1.16 - 1.2	0	0		0.99785					1.89
0.35821					1.01053					0.557
0.50243					1.00324					0.73077
0.50056					0.69818					0.68925
0.50243					1.00505					1.86207
0.50149					1.10305					1.85199
0.50196					0.49963					1.45038
0.50337					1.00505					1.45038
0.50056					1.01053					1.00588
0.50056					1.00144					2.01982
0.50149					1.00144					1.00916
0.50149					1.00505					2.01619
0.50149					1.00324					2.01619
0.50056					1.00144					1.88288
0.36023					1.00144
0.50243					0.2871
0.50019					1.01053
0.46271					1.00505
0.4961					1.01053
0.49935					0.61563
0.50221					1.00144
0.50432					1.0087
0.50221					0.93308
0.50323					1.00505
0.50323					1.00505
0.50131					1.00324
0.16732					1.024
0.50221					1.01053
0.50047					1.04789
0.50047					1.00371
0.50794					1.00018
0.50337					1.00059
0.36923					1.00018
0.28764					0.99474
0.50087					0.99655
0.50693					1.00025
0.50526					1.02335
0.50306					0.57456
0.50087					0.9974
0.16793					1.00674
0.42548					1.00645
0.50361					1.01053
0.512					0.33833
0.4702					0.85669
0.50629					1.01295
0.51253					0.60952
0.7914					0.99556
0.40106					0.99556
0.525					1.01053
0.49868					1.01053
0.50133					0.56637
0.5					0.94982
0.49883					0.36746
0.50029					1.0206
0.49883					1.01386
0.50087					0.3127
0.4987					1.00822
0.50262					1.00132
0.51892					0.99474
0.50323					0.98824
					0.9975
					0.9975
					0.99912
					0.99912
					0.99912
					0.99912
					0.90088
					0.29845
					0.71642
					1.00431
					1.0314
					1.00431
					0.96267
					0.83098
					0.62186
					0.66535
					0.47702
					1.00241
					1.01408
					1.01053
					1.01053
					1.02524
					0.98731
					0.99474
					1.00651
					0.99474
					1.00625

## Sheet: Fig 3D 
0.5 Hz					1 Hz					2 Hz
Contraction Frequency	Bin Range (ContractionFrequency)	Percentage of Myotubes (%)	STD		Contraction Frequency	Bin Range (ContractionFrequency)	Percentage of Myotubes (%)	STD		Contraction Frequency	Bin Range (ContractionFrequency)	Percentage of Myotubes (%)	STD
0.48814	< 0.12	1.96078	1.96078		1.00465	< 0.05	0	0		2.03553	0.65 - 0.95	0	0
0.50196	0.12 - 0.16	0	0		1.01647	0.05 - 0.15	2	2		2.02105	0.95 - 1.25	0	0
0.49231	0.16 - 0.2	1.96078	1.96078		0.99884	0.15 - 0.25	2	2		2.01712	1.25 - 1.55	0	0
0.50526	0.2 - 0.24	0	0		0.9931	0.25 - 0.35	0	0		2.01505	1.55 - 1.85	6.25	4.41942
0.54857	0.24 - 0.28	0	0		0.99884	0.35 - 0.45	0	0		2.04255	1.85 - 2.15	90.625	16.8286
0.50149	0.28 - 0.32	0	0		1.01349	0.45 - 0.55	0	0		2.0093	2.15 - 2.45	0	0
0.50337	0.32 - 0.36	0	0		1.00465	0.55 - 0.65	0	0		2.01547	2.45 - 2.75	0	0
0.55054	0.36 - 0.4	0	0		0.99597	0.65 - 0.75	0	0		2.01547	2.75 - 3.05	0	0
0.50149	0.4 - 0.44	1.96078	1.96078		1.00758	0.75 - 0.85	0	0		2.02105
0.50033	0.44 - 0.48	0	0		1.00465	0.85 - 0.95	0	0		2.00851
0.52245	0.48 - 0.52	84.3137	12.8577		1.00876	0.95 - 1.05	96	13.8564		2.00851
0.50033	0.52 - 0.56	9.80392	4.38445		1.00699	1.05 - 1.15	0	0		2.00851
0.50033	0.56 - 0.6	0	0		1.01408	1.15 - 1.25	0	0		2.0412
0.52364	0.6 - 0.64	0	0		1.00876	1.25 - 1.35	0	0		2.00506
0.50432	0.64 - 0.68	0	0		1.00324	1.35 - 1.45	0	0		1.86903
0.5035	0.68 - 0.72	0	0		0.98549	1.45 - 1.55	0	0		1.81239
0.50438	0.72 - 0.76	0	0		1.00687	1.55 - 1.65	0	0		2.0241
0.50056	0.76 - 0.8	0	0		0.99964	1.65 - 1.75	0	0		2.03636
0.5035	0.8 - 0.84	0	0		1.0087	1.75 - 1.85	0	0		1.75686
0.50233	0.84 - 0.88	0	0		1.00687	1.85 - 1.95	0	0		2
0.51613	0.88 - 0.92	0	0		1.00687	1.95 - 2.05	0	0		2.00597
0.50131	0.92 - 0.96	0	0		1.00271	2.05 - 2.15	0	0		2.016
0.50394	0.96 - 1	0	0		1.00443	2.15 - 2.25	0	0		2.00597
0.5066	1 - 1.04	0	0		1.00465	2.25 - 2.35	0	0		2
0.50526	1.04 - 1.08	0	0		1.00271	2.35 - 2.45	0	0		2
0.512	1.08 - 1.12	0	0		1.00431	2.45 - 2.55	0	0		2.00846
0.51337	1.12 - 1.16	0	0		1.01053	2.55 - 2.65	0	0		2.00647
0.50794	1.16 - 1.2	0	0		1.00431	2.65 - 2.75	0	0		2
0.50196					1.00431	2.75 - 2.85	0	0		2.01208
0.50033					1.01053	2.85 - 2.95	0	0		2.00649
0.50033					1.024	2.95 - 3.05	0	0		2.0766
0.50033					1.00721					0.09343
0.50087					1.00065
0.50087					1.00741
0.49942					1.00431
0.50087					1.00123
0.50087					1.00721
0.54857					0.99884
0.51139					0.99884
0.50637					0.99884
0.51429					0.9974
0.50149					1.01053
0.50149					1.02011
0.50149					1.01421
0.50337					1.01053
0.50243					1.00486
0.50337					1.00674
0.43886					1.00505
0.50243					0.19835
0.10463					0.11294
0.16954

## Sheet: Fig 5ACE
0.5 Hz					1 Hz					2 Hz
Beheviour Class	Number of Myotubes	Percentage of Myotubes	STD		Beheviour Class	Number of Myotubes	Percentage of Myotubes	STD		Beheviour Class	Number of Myotubes	Percentage of Myotubes	STD
A	59	67.8161	8.8289		A	68	59.6491	7.23352		A	10	24.3902	7.71287
B	2	2.29885	1.62553		B	1	0.87719	0.877193		E	12	29.2683	8.44903
C	11	12.6437	3.81221		C	14	12.2807	3.28216		F	19	46.3415	10.6315
D	1	1.14943	1.14943		D	1	0.87719	0.877193
F	11	12.6437	3.81221		E	21	18.4211	4.0198
L	3	3.44828	1.99086		F	9	7.89474	2.63158

## Sheet: Fig 5BDF
0.5 Hz					1 Hz					2 Hz
Beheviour Class	Number of Myotubes	Percentage of Myotubes	STD		Beheviour Class	Number of Myotubes	Percentage of Myotubes	STD		Beheviour Class	Number of Myotubes	Percentage of Myotubes	STD
A	35	68.6274	11.6002		A	38	76	12.3288		A	16	50	12.5
B	10	19.6078	6.20054		B	9	18	6		B	8	25	8.83883
L	6	11.7647	4.80292		E	1	2	2		D	2	6.25	4.41942
					F	2	4	2.82843		E	4	12.5	6.25
										F	2	6.25	4.41942

## Sheet: Fig 6A
Bin (Power Density mW/mm2)	Number of Activeted Myotubes	Comulative Numb of Myotubes	Comulative Percentage of Activeted Myotubes	STD
1.5	0	0	0	0
2.5	0	0	0	0
3.5	9	9	27.2727	9.09091
4.5	8	17	51.5151	12.4943
5.5	7	24	72.7273	14.8454
6.5	0	24	72.7273	14.8454
7.5	6	30	90.9091	16.5977
8.5	0	30	90.9091	16.5977
9.5	0	30	90.9091	16.5977
10.5	1	31	93.9394	16.872
11.5	0	31	93.9394	16.872
12.5	2	33	100	17.4078
13.5	0	33	100	17.4078
14.5	0	33	100	17.4078

## Sheet: Fig 6B
Bin (Voltage V)	Number of Activeted Myotubes	Comulative Numb of Myotubes	Comulative Percentage of Activeted Myotubes	STD
1	5	5	31.25	13.9754
2	9	14	87.5	23.3854
3	2	16	100	25

## Sheet: Fig 6E
0	27			90			100
Percentage of Dead Cells
Dark + Zia	Electric	Light + Zia	Light wo Zia	Electric	Light + Zia	Light wo Zia	Electric	Light + Zia	Light wo Zia
6.06061	1.1236	10.0746	2.5641	5.28402	3.6965	5.15021	90.535	15.4605	2.85714
5.05051	2.51397	9.70874	2.76008	4.55213	6.40327	3.96476	94.832	4.24107	2.94985
8.10811	2.98103	13.9726	0.5168	4.0724	4.82094	1.31004	87.931	4.21286	4.58453
10.688		4.34153	1.84502	7.69231	4.49438	1.89753
9.98852				23.0769	9.00474
13.0693				4.80226	7.15373
5.82192				4.51613	6.47619
7.52137				3.77358	5.28109
4.7014

[truncated: 2 more sheets: Fig 6F, Fig Supp 5]
